# Supplementary material for: Genomic Common Data Model for Seamless Interoperation of Biomedical Data in Clinical Practice: Retrospective Study
Source: J Med Internet Res. 2019 Mar 26;21(3):e13249. doi: 10.2196/13249 (PMC6454347; doi:10.2196/13249)
Supplement: Multimedia Appendix 1 [file jmir_v21i3e13249_app1.xlsx]

## Sheet: Sheet1
Inclusion Criteria
1. Genomic mutation databases
2. NGS technique-based databases
3. Include annotation information
4. Include INDELs, CNVs, and fusion variants
Exclusion Criteria
1. Microarray technique-based databases
2. Cancer drug (resistance) databases
3. Cancer cell expression databases
4. Cancer immunology/antigen databases
5. Compound and protein interaction databases
6. Chromatin-mediated signaling databases
7. Oncogene-specific databases
8. Cancer type-specific databases
9. DNA methylation databases
10. Proteomics databases
11. Cancer gene network databases
